# Supplementary material for: Metaplastic Carcinoma of the Breast: Case Series of a Single Institute and Review of the Literature
Source: Med Sci (Basel). 2023 May 19;11(2):35. doi: 10.3390/medsci11020035 (PMC10204473; doi:10.3390/medsci11020035)
Supplement: Supplementary file 1 [file medsci-11-00035-s001.zip]

Archive with 1 entries (1 files):
- medsci-2342987-supplementary.pdf
